# Supplementary material for: Secondary cardiac valvular disease in neuroendocrine tumour: a case report highlighting echocardiographic features
Source: Eur Heart J Case Rep. 2026 Feb 25;10(3):ytag132. doi: 10.1093/ehjcr/ytag132 (PMC12966635; doi:10.1093/ehjcr/ytag132)
Supplement: ytag132_Supplementary_Data [file ytag132_supplementary_data.zip]

Archive with 4 entries (4 files):
- Video3.avi
- Video4.avi
- Video1.avi
- Video2.avi
